# Supplementary material for: A new method of off-site inverse carbon accounting and its application in agriculture carbon measurement
Source: PLoS One. 2026 Feb 9;21(2):e0334270. doi: 10.1371/journal.pone.0334270 (PMC12885257; doi:10.1371/journal.pone.0334270)
Supplement: S1 File — (XLSX) [file pone.0334270.s001.xlsx]

## Sheet: Sheet1
%% Load data (one column, time series). Here it represents a carbon molecule trajectory along X-axis (west-east)
% Data points are sampled every second.
Data	0	-40	28	-65	-174	-213	-73	-41	-10	172	137	123	1	-62	-156	-236	-64	-124	-158	-171	-275	-272	-191	-167	-250	-366	-437	-436	-377	-400	-415	-468	-525	-476	-507	-524	-581	-550	-570	-507	-436	-479	-569	-626	-632	-575	-560	-531	-466
[truncated: 12 more columns]
